# Supplementary material for: Variant Allelic Frequency to Track Therapy Response and Evaluate Leptomeningeal Disease in Metastatic Central Nervous System Cancers
Source: Diagnostics (Basel). 2026 Mar 13;16(6):851. doi: 10.3390/diagnostics16060851 (PMC13025417; doi:10.3390/diagnostics16060851)
Supplement: Supplementary file 1 [file diagnostics-16-00851-s001.zip]

Archive with 1 entries (1 files):
- diagnostics-4127662-supplementary.pdf
